# Supplementary material for: Feeding a Saccharomyces cerevisiae Fermentation Product (Olimond BB) Does Not Alter the Fecal Microbiota of Thoroughbred Racehorses
Source: Animals (Basel). 2022 Jun 8;12(12):1496. doi: 10.3390/ani12121496 (PMC9219515; doi:10.3390/ani12121496)
Supplement: Supplementary file 1 [file animals-12-01496-s001.zip]

Archive with 5 entries (5 files):
- Figure S1.pdf
- Figure S2.pdf
- Table S2.pdf
- Table S3.xlsx
- Table S4.pdf
