# Supplementary material for: Feeding a Saccharomyces cerevisiae Fermentation Product (Olimond BB) Does Not Alter the Fecal Microbiota of Thoroughbred Racehorses
Source: Animals (Basel). 2022 Jun 8;12(12):1496. doi: 10.3390/ani12121496 (PMC9219515; doi:10.3390/ani12121496)
Supplement: Supplementary file 1 [file animals-12-01496-s001.zip › Table S3.xlsx]

## Sheet: differential abundant OTUs
Supplementary Table S3: Differentially abundant OTUs (padj <0.05) in samples of horses that have received Placebo vs Olimond at different time points of the experiment.
	log2FoldChange	pvalue	padj	Phylum	Class	Order	Family	Genus	Species
3 days before introduction of the supplement
OTU_320	-22.7719	6.69115e-14	3.97454e-11	Bacteroidetes	Bacteroidia	Bacteroidales	Bacteroidales BS11 gut group	Ambiguous_taxa	Ambiguous_taxa
OTU_492	-22.0564	3.97466e-13	1.18047e-10	Bacteroidetes	Bacteroidia	Bacteroidales	Bacteroidales BS11 gut group	Ambiguous_taxa	Ambiguous_taxa
OTU_470	6.6871	3.12101e-07	6.17961e-05	Bacteroidetes	Ambiguous_taxa	Ambiguous_taxa	Ambiguous_taxa	Ambiguous_taxa	Ambiguous_taxa
OTU_54	8.47178	6.11848e-06	0.000908594	Fibrobacteres	Fibrobacteria	Fibrobacterales	Fibrobacteraceae	Fibrobacter	Ambiguous_taxa
OTU_148	-2.78092	0.000686205	0.0689604	Firmicutes	Erysipelotrichia	Erysipelotrichales	Erysipelotrichaceae	Erysipelotrichaceae UCG-004	Ambiguous_taxa rumen bacterium
OTU_25	3.06442	0.000696569	0.0689604	Fibrobacteres	Fibrobacteria	Fibrobacterales	Fibrobacteraceae	Fibrobacter	Ambiguous_taxa
OTU_342	-4.41734	0.00125007	0.0982129	Firmicutes	Bacilli	Lactobacillales	Lactobacillaceae	Lactobacillus	Ambiguous_taxa
OTU_1115	5.90464	0.00139957	0.0982129	Proteobacteria	Deltaproteobacteria	Bradymonadales	Ambiguous_taxa rumen bacterium	Ambiguous_taxa rumen bacterium	Ambiguous_taxa rumen bacterium
OTU_1205	6.43099	0.00148807	0.0982129	Bacteroidetes	Ambiguous_taxa	Ambiguous_taxa	Ambiguous_taxa	Ambiguous_taxa	Ambiguous_taxa
OTU_139	-3.56727	0.00200786	0.119267	Firmicutes	Clostridia	Clostridiales	Clostridiaceae 1	Clostridium sensu stricto 1	Clostridium butyricum
OTU_436	4.45211	0.00256243	0.12888	Bacteroidetes	Bacteroidia	Bacteroidales	Bacteroidales S24-7 group	Ambiguous_taxa	Ambiguous_taxa
OTU_2507	-7.35081	0.00283408	0.12888	Firmicutes	Bacilli	Lactobacillales	Lactobacillaceae	Lactobacillus	Ambiguous_taxa
OTU_898	-1.81189	0.00302158	0.12888	Firmicutes	Clostridia	Clostridiales	Ruminococcaceae	Ruminococcaceae NK4A214 group	Ambiguous_taxa
OTU_858	-3.93956	0.00303758	0.12888	Firmicutes	Erysipelotrichia	Erysipelotrichales	Erysipelotrichaceae	Erysipelotrichaceae UCG-004	Ambiguous_taxa
OTU_254	-4.85329	0.00422217	0.167198	Bacteroidetes	Bacteroidia	Bacteroidales	Rikenellaceae	Rikenellaceae RC9 gut group	Ambiguous_taxa
OTU_228	-4.74779	0.00599094	0.217618	Bacteroidetes	Bacteroidia	Bacteroidales	Rikenellaceae	Rikenellaceae RC9 gut group	Ambiguous_taxa
OTU_340	-2.38214	0.00622812	0.217618	Firmicutes	Clostridia	Clostridiales	Ruminococcaceae	Candidatus Soleaferrea	Ambiguous_taxa
OTU_311	-2.75287	0.00666022	0.219787	Cyanobacteria	Melainabacteria	Gastranaerophilales	Ambiguous_taxa	Ambiguous_taxa	Ambiguous_taxa
OTU_1876	1.97009	0.00765577	0.239344	Firmicutes	Clostridia	Clostridiales	Lachnospiraceae	Ambiguous_taxa	Ambiguous_taxa
OTU_3971	4.37127	0.00849647	0.252345	Spirochaetae	Spirochaetes	Spirochaetales	Spirochaetaceae	Treponema 2	Ambiguous_taxa
OTU_431	-3.56738	0.00949261	0.254725	Bacteroidetes	Bacteroidia	Bacteroidales	Bacteroidales S24-7 group	Ambiguous_taxa	Ambiguous_taxa
OTU_1427	-4.56219	0.0098307	0.254725	Verrucomicrobia	Verrucomicrobiae	Verrucomicrobiales	Verrucomicrobiaceae	Akkermansia	Ambiguous_taxa
OTU_423	-1.55827	0.00986308	0.254725	Cyanobacteria	Melainabacteria	Gastranaerophilales	Ambiguous_taxa	Ambiguous_taxa	Ambiguous_taxa
OTU_180	-3.48689	0.0121315	0.298471	Cyanobacteria	Melainabacteria	Gastranaerophilales	Ambiguous_taxa	Ambiguous_taxa	Ambiguous_taxa
OTU_471	-2.14802	0.0127169	0.298471	Verrucomicrobia	WCHB1-41	Ambiguous_taxa	Ambiguous_taxa	Ambiguous_taxa	Ambiguous_taxa
OTU_662	3.00411	0.0135139	0.298471	Bacteroidetes	Bacteroidia	Bacteroidales	Prevotellaceae	Prevotella 9	Ambiguous_taxa
OTU_415	-2.03928	0.0138078	0.298471	Firmicutes	Clostridia	Clostridiales	Ruminococcaceae	[Eubacterium] coprostanoligenes group	Ambiguous_taxa
OTU_1470	-3.16954	0.0140693	0.298471	Bacteroidetes	Bacteroidia	Bacteroidales	Rikenellaceae	Rikenellaceae RC9 gut group	Ambiguous_taxa
OTU_317	-6.26979	0.0149213	0.305629	Bacteroidetes	Bacteroidia	Bacteroidales	Rikenellaceae	Rikenellaceae RC9 gut group	Ambiguous_taxa
OTU_77	-1.75617	0.0155393	0.307679	Firmicutes	Clostridia	Clostridiales	Ruminococcaceae	Ruminococcaceae UCG-002	Ambiguous_taxa
OTU_1541	1.82583	0.0161917	0.310254	Firmicutes	Clostridia	Clostridiales	Lachnospiraceae	Marvinbryantia	Ambiguous_taxa
OTU_353	-3.12757	0.0168747	0.313236	Firmicutes	Clostridia	Clostridiales	Clostridiaceae 1	Sarcina	Ambiguous_taxa
OTU_1316	-3.12666	0.0175982	0.316768	Firmicutes	Clostridia	Clostridiales	Ruminococcaceae	Ruminococcaceae UCG-010	Ambiguous_taxa
OTU_178	1.35901	0.018273	0.31924	Firmicutes	Clostridia	Clostridiales	Lachnospiraceae	Ambiguous_taxa	Ambiguous_taxa
OTU_2247	3.57754	0.0226057	0.383651	Bacteroidetes	Bacteroidia	Bacteroidales	Ambiguous_taxa	Ambiguous_taxa	Ambiguous_taxa
OTU_372	-1.92573	0.0233189	0.384762	Bacteroidetes	Bacteroidia	Bacteroidales	Rikenellaceae	SP3-e08	Ambiguous_taxa
OTU_535	-5.62971	0.0240123	0.385495	Bacteroidetes	Bacteroidia	Bacteroidales	Bacteroidales BS11 gut group	Ambiguous_taxa	Ambiguous_taxa
OTU_135	-1.83036	0.0279477	0.436866	Firmicutes	Bacilli	Lactobacillales	Lactobacillaceae	Lactobacillus	Ambiguous_taxa methanogenic archaeon
OTU_75	3.38661	0.0287858	0.43843	Bacteroidetes	Bacteroidia	Bacteroidales	Prevotellaceae	Prevotellaceae UCG-001	Ambiguous_taxa Prevotellaceae bacterium
OTU_141	-4.3586	0.0315998	0.469257	Bacteroidetes	Bacteroidia	Bacteroidales	Rikenellaceae	hoa5-07d05 gut group	Ambiguous_taxa
OTU_234	-4.2613	0.034999	0.507059	Spirochaetae	Spirochaetes	Spirochaetales	Spirochaetaceae	Treponema 2	Ambiguous_taxa
OTU_119	-1.16214	0.037204	0.52617	Firmicutes	Clostridia	Clostridiales	Ruminococcaceae	Ruminococcaceae UCG-002	Ambiguous_taxa
OTU_1101	-3.33083	0.038264	0.528577	Firmicutes	Clostridia	Clostridiales	Ruminococcaceae	Ruminococcaceae UCG-014	Ambiguous_taxa
OTU_325	-1.79228	0.0423791	0.535029	Firmicutes	Clostridia	Clostridiales	Christensenellaceae	Christensenellaceae R-7 group	Ambiguous_taxa
OTU_2561	2.26506	0.0441956	0.535029	Verrucomicrobia	WCHB1-41	Ambiguous_taxa rumen bacterium	Ambiguous_taxa rumen bacterium	Ambiguous_taxa rumen bacterium	Ambiguous_taxa rumen bacterium
OTU_773	-2.45335	0.0444005	0.535029	Proteobacteria	Alphaproteobacteria	Rhodospirillales	Rhodospirillaceae	Ambiguous_taxa	Ambiguous_taxa
OTU_481	-1.36532	0.0444746	0.535029	Firmicutes	Clostridia	Clostridiales	Ruminococcaceae	[Eubacterium] coprostanoligenes group	Ambiguous_taxa
OTU_1568	-2.6623	0.0454113	0.535029	Firmicutes	Clostridia	Clostridiales	Ruminococcaceae	Ruminococcaceae UCG-002	Ambiguous_taxa
OTU_2153	1.81401	0.0471006	0.535029	Firmicutes	Clostridia	Clostridiales	Lachnospiraceae	Ambiguous_taxa	Ambiguous_taxa
OTU_200	-2.31274	0.0478334	0.535029	Spirochaetae	Spirochaetes	Spirochaetales	Spirochaetaceae	Treponema 2	Ambiguous_taxa
OTU_417	-2.53836	0.0484646	0.535029	Firmicutes	Clostridia	Clostridiales	Eubacteriaceae	Eubacterium	Ambiguous_taxa
OTU_143	-2.41308	0.0485631	0.535029	Cyanobacteria	Melainabacteria	Gastranaerophilales	Ambiguous_taxa	Ambiguous_taxa	Ambiguous_taxa
OTU_8	2.83916	0.0487553	0.535029	Bacteroidetes	Bacteroidia	Bacteroidales	Porphyromonadaceae	Ambiguous_taxa	Ambiguous_taxa
3 days after introduction of the supplement
OTU_54	6.41686	0.000303464	0.113059	Fibrobacteres	Fibrobacteria	Fibrobacterales	Fibrobacteraceae	Fibrobacter	Ambiguous_taxa
OTU_1534	4.95078	0.000383901	0.113059	Bacteroidetes	Bacteroidia	Bacteroidales	Prevotellaceae	Prevotellaceae UCG-003	Ambiguous_taxa
OTU_28	4.34717	0.000867234	0.170267	Bacteroidetes	Bacteroidia	Bacteroidales	Porphyromonadaceae	Ambiguous_taxa	Ambiguous_taxa
OTU_2986	1.8245	0.00155389	0.183724	Verrucomicrobia	WCHB1-41	Ambiguous_taxa	Ambiguous_taxa	Ambiguous_taxa	Ambiguous_taxa
OTU_663	5.52598	0.00177316	0.183724	Bacteroidetes	Bacteroidia	Bacteroidales	Bacteroidales S24-7 group	Ambiguous_taxa	Ambiguous_taxa
OTU_2709	7.20427	0.00187155	0.183724	Bacteroidetes	Bacteroidia	Bacteroidales	Bacteroidales S24-7 group	Ambiguous_taxa	Ambiguous_taxa
OTU_352	2.75497	0.00327128	0.22081	Verrucomicrobia	WCHB1-41	Ambiguous_taxa rumen bacterium	Ambiguous_taxa rumen bacterium	Ambiguous_taxa rumen bacterium	Ambiguous_taxa rumen bacterium
OTU_2034	3.65932	0.00329278	0.22081	Bacteroidetes	Bacteroidia	Bacteroidales	Ambiguous_taxa	Ambiguous_taxa	Ambiguous_taxa
OTU_484	-3.19481	0.00337401	0.22081	Proteobacteria	Ambiguous_taxa	Ambiguous_taxa	Ambiguous_taxa	Ambiguous_taxa	Ambiguous_taxa
OTU_16	-2.5171	0.00476615	0.280726	Bacteroidetes	Bacteroidia	Bacteroidales	Bacteroidales S24-7 group	Ambiguous_taxa	Ambiguous_taxa
OTU_2561	3.84645	0.00673214	0.357107	Verrucomicrobia	WCHB1-41	Ambiguous_taxa rumen bacterium	Ambiguous_taxa rumen bacterium	Ambiguous_taxa rumen bacterium	Ambiguous_taxa rumen bacterium
OTU_351	-3.5992	0.00727553	0.357107	Cyanobacteria	Melainabacteria	Gastranaerophilales	Ambiguous_taxa	Ambiguous_taxa	Ambiguous_taxa
OTU_199	2.80142	0.00907973	0.375516	Bacteroidetes	Bacteroidia	Bacteroidales	Bacteroidales RF16 group	Ambiguous_taxa	Ambiguous_taxa
OTU_739	-4.03283	0.00978878	0.375516	Cyanobacteria	Melainabacteria	Gastranaerophilales	Ambiguous_taxa rumen bacterium	Ambiguous_taxa rumen bacterium	Ambiguous_taxa rumen bacterium
OTU_2359	3.76215	0.0101456	0.375516	Firmicutes	Clostridia	Clostridiales	Ruminococcaceae	Ambiguous_taxa	Ambiguous_taxa
OTU_596	-3.59247	0.0102008	0.375516	Firmicutes	Clostridia	Clostridiales	Clostridiales vadinBB60 group	Ambiguous_taxa rumen bacterium	Ambiguous_taxa rumen bacterium
OTU_175	4.39316	0.0142139	0.453343	Verrucomicrobia	WCHB1-41	Ambiguous_taxa rumen bacterium	Ambiguous_taxa rumen bacterium	Ambiguous_taxa rumen bacterium	Ambiguous_taxa rumen bacterium
OTU_1152	-2.91054	0.0142528	0.453343	Bacteroidetes	Bacteroidia	Bacteroidales	Bacteroidales S24-7 group	Ambiguous_taxa	Ambiguous_taxa
OTU_121	-6.52065	0.0149099	0.453343	Bacteroidetes	Bacteroidia	Bacteroidales	Bacteroidales BS11 gut group	Ambiguous_taxa	Ambiguous_taxa
OTU_245	4.05468	0.0153937	0.453343	Bacteroidetes	Bacteroidia	Bacteroidales	Rikenellaceae	Rikenellaceae RC9 gut group	Ambiguous_taxa
OTU_288	2.59983	0.0179548	0.497091	Bacteroidetes	Bacteroidia	Bacteroidales	Prevotellaceae	Prevotellaceae UCG-001	Ambiguous_taxa
OTU_234	-5.18482	0.0185671	0.497091	Spirochaetae	Spirochaetes	Spirochaetales	Spirochaetaceae	Treponema 2	Ambiguous_taxa
OTU_358	4.30177	0.022859	0.570537	Firmicutes	Clostridia	Clostridiales	Family XIII	Ambiguous_taxa	Ambiguous_taxa
OTU_90	2.3809	0.0232477	0.570537	Bacteroidetes	Bacteroidia	Bacteroidales	Rikenellaceae	Rikenellaceae RC9 gut group	Ambiguous_taxa
OTU_421	-4.78332	0.02714	0.639419	Verrucomicrobia	WCHB1-41	Ambiguous_taxa	Ambiguous_taxa	Ambiguous_taxa	Ambiguous_taxa
OTU_986	-1.66453	0.0284362	0.644189	Bacteroidetes	Bacteroidia	Bacteroidales	Bacteroidales S24-7 group	Ambiguous_taxa	Ambiguous_taxa
OTU_4245	-2.51082	0.0315703	0.659009	Bacteroidetes	Bacteroidia	Bacteroidales	Bacteroidales S24-7 group	Ambiguous_taxa	Ambiguous_taxa
OTU_107	2.19636	0.0330426	0.659009	Bacteroidetes	Bacteroidia	Bacteroidales	Bacteroidales RF16 group	Ambiguous_taxa	Ambiguous_taxa
OTU_1941	4.17031	0.0347958	0.659009	Bacteroidetes	Bacteroidia	Bacteroidales	Rikenellaceae	SP3-e08	Ambiguous_taxa
OTU_15	-1.28418	0.035417	0.659009	Bacteroidetes	Bacteroidia	Bacteroidales	Prevotellaceae	Prevotellaceae UCG-003	Ambiguous_taxa rumen bacterium
OTU_132	2.79146	0.0358511	0.659009	Bacteroidetes	Bacteroidia	Bacteroidales	Bacteroidales RF16 group	Ambiguous_taxa	Ambiguous_taxa
OTU_1205	4.57186	0.0362411	0.659009	Bacteroidetes	Ambiguous_taxa	Ambiguous_taxa	Ambiguous_taxa	Ambiguous_taxa	Ambiguous_taxa
OTU_8	2.73135	0.0376711	0.659009	Bacteroidetes	Bacteroidia	Bacteroidales	Porphyromonadaceae	Ambiguous_taxa	Ambiguous_taxa
OTU_506	2.0088	0.0380413	0.659009	Firmicutes	Clostridia	Clostridiales	Ruminococcaceae	Ruminiclostridium 9	Ambiguous_taxa
OTU_55	-2.09917	0.0431576	0.726281	Bacteroidetes	Bacteroidia	Bacteroidales	Prevotellaceae	Prevotellaceae UCG-001	Ambiguous_taxa
OTU_4800	4.2629	0.048111	0.738289	Verrucomicrobia	WCHB1-41	Ambiguous_taxa rumen bacterium	Ambiguous_taxa rumen bacterium	Ambiguous_taxa rumen bacterium	Ambiguous_taxa rumen bacterium
OTU_518	2.09974	0.0491343	0.738289	Bacteroidetes	Bacteroidia	Bacteroidales	Rikenellaceae	Rikenellaceae RC9 gut group	Ambiguous_taxa
OTU_78	-2.54562	0.0495483	0.738289	Bacteroidetes	Bacteroidia	Bacteroidales	Prevotellaceae	Prevotellaceae UCG-001	Ambiguous_taxa Prevotellaceae bacterium
OTU_324	1.94256	0.049886	0.738289	Bacteroidetes	Bacteroidia	Bacteroidales	Prevotellaceae	Ambiguous_taxa	Ambiguous_taxa
10 days after introduction of the supplement
OTU_54	5.35041	6.01276e-05	0.0364975	Fibrobacteres	Fibrobacteria	Fibrobacterales	Fibrobacteraceae	Fibrobacter	Ambiguous_taxa
OTU_41	1.51414	0.00206297	0.314694	Verrucomicrobia	WCHB1-41	Ambiguous_taxa	Ambiguous_taxa	Ambiguous_taxa	Ambiguous_taxa
OTU_76	-3.51852	0.00261555	0.314694	Verrucomicrobia	Verrucomicrobiae	Verrucomicrobiales	Verrucomicrobiaceae	Akkermansia	Ambiguous_taxa
OTU_2709	6.35391	0.00281459	0.314694	Bacteroidetes	Bacteroidia	Bacteroidales	Bacteroidales S24-7 group	Ambiguous_taxa	Ambiguous_taxa
OTU_63	-6.17048	0.00300412	0.314694	Spirochaetae	Spirochaetes	Spirochaetales	Spirochaetaceae	Treponema 2	Ambiguous_taxa
OTU_1427	-5.66335	0.00311065	0.314694	Verrucomicrobia	Verrucomicrobiae	Verrucomicrobiales	Verrucomicrobiaceae	Akkermansia	Ambiguous_taxa
OTU_510	-4.67651	0.00677566	0.583557	Bacteroidetes	Bacteroidia	Bacteroidales	Prevotellaceae	Ambiguous_taxa	Ambiguous_taxa
OTU_2849	2.90407	0.0085218	0.583557	Bacteroidetes	Bacteroidia	Bacteroidales	Bacteroidales S24-7 group	Ambiguous_taxa	Ambiguous_taxa
OTU_165	-2.55574	0.0102943	0.583557	Cyanobacteria	Melainabacteria	Gastranaerophilales	Ambiguous_taxa	Ambiguous_taxa	Ambiguous_taxa
OTU_414	2.36708	0.0106126	0.583557	Verrucomicrobia	WCHB1-41	Ambiguous_taxa rumen bacterium	Ambiguous_taxa rumen bacterium	Ambiguous_taxa rumen bacterium	Ambiguous_taxa rumen bacterium
OTU_311	-2.71551	0.0111529	0.583557	Cyanobacteria	Melainabacteria	Gastranaerophilales	Ambiguous_taxa	Ambiguous_taxa	Ambiguous_taxa
OTU_6	2.87218	0.0146623	0.583557	Bacteroidetes	Bacteroidia	Bacteroidales	Prevotellaceae	Prevotellaceae UCG-001	Ambiguous_taxa
OTU_247	2.53506	0.014761	0.583557	Verrucomicrobia	WCHB1-41	Ambiguous_taxa	Ambiguous_taxa	Ambiguous_taxa	Ambiguous_taxa
OTU_231	4.18664	0.015088	0.583557	Verrucomicrobia	WCHB1-41	Ambiguous_taxa	Ambiguous_taxa	Ambiguous_taxa	Ambiguous_taxa
OTU_36	1.90058	0.0157669	0.583557	Bacteroidetes	Bacteroidia	Bacteroidales	Bacteroidales S24-7 group	Ambiguous_taxa	Ambiguous_taxa
OTU_2247	4.42171	0.0159966	0.583557	Bacteroidetes	Bacteroidia	Bacteroidales	Ambiguous_taxa	Ambiguous_taxa	Ambiguous_taxa
OTU_267	-2.84596	0.0163434	0.583557	Firmicutes	Clostridia	Clostridiales	Lachnospiraceae	Lachnospiraceae AC2044 group	Ambiguous_taxa
OTU_287	3.31076	0.0182863	0.60359	Bacteroidetes	Bacteroidia	Bacteroidales	Bacteroidales RF16 group	Ambiguous_taxa	Ambiguous_taxa
OTU_435	-5.09609	0.0188933	0.60359	Bacteroidetes	Bacteroidia	Bacteroidales	Prevotellaceae	Ambiguous_taxa	Ambiguous_taxa
OTU_218	1.6055	0.0238068	0.671972	Firmicutes	Clostridia	Clostridiales	Ruminococcaceae	Ruminococcaceae UCG-005	Ambiguous_taxa rumen bacterium
OTU_663	3.3279	0.0255222	0.671972	Bacteroidetes	Bacteroidia	Bacteroidales	Bacteroidales S24-7 group	Ambiguous_taxa	Ambiguous_taxa
OTU_2696	-2.0423	0.0255761	0.671972	Firmicutes	Clostridia	Clostridiales	Ruminococcaceae	Ruminococcaceae NK4A214 group	Ambiguous_taxa
OTU_2546	2.20657	0.025702	0.671972	Firmicutes	Clostridia	Clostridiales	Lachnospiraceae	Ambiguous_taxa	Ambiguous_taxa
OTU_1639	1.86833	0.0271106	0.671972	Bacteroidetes	Bacteroidia	Bacteroidales	Ambiguous_taxa	Ambiguous_taxa	Ambiguous_taxa
OTU_3220	2.21293	0.0289301	0.671972	Firmicutes	Clostridia	Clostridiales	Christensenellaceae	Christensenellaceae R-7 group	Ambiguous_taxa
OTU_1583	-6.34046	0.0291957	0.671972	Bacteroidetes	Bacteroidia	Bacteroidales	Bacteroidales UCG-001	Ambiguous_taxa	Ambiguous_taxa
OTU_689	4.03708	0.0315453	0.671972	Verrucomicrobia	WCHB1-41	Ambiguous_taxa rumen bacterium	Ambiguous_taxa rumen bacterium	Ambiguous_taxa rumen bacterium	Ambiguous_taxa rumen bacterium
OTU_1115	2.84637	0.0318091	0.671972	Proteobacteria	Deltaproteobacteria	Bradymonadales	Ambiguous_taxa rumen bacterium	Ambiguous_taxa rumen bacterium	Ambiguous_taxa rumen bacterium
OTU_417	2.63086	0.0321041	0.671972	Firmicutes	Clostridia	Clostridiales	Eubacteriaceae	Eubacterium	Ambiguous_taxa
OTU_351	-2.29052	0.0373381	0.755473	Cyanobacteria	Melainabacteria	Gastranaerophilales	Ambiguous_taxa	Ambiguous_taxa	Ambiguous_taxa
OTU_527	-1.84818	0.0428111	0.781779	Cyanobacteria	Melainabacteria	Gastranaerophilales	Ambiguous_taxa	Ambiguous_taxa	Ambiguous_taxa
OTU_233	2.15751	0.0437715	0.781779	Bacteroidetes	Bacteroidia	Bacteroidales	Bacteroidales RF16 group	Ambiguous_taxa	Ambiguous_taxa
OTU_68	-2.62338	0.0441223	0.781779	Bacteroidetes	Bacteroidia	Bacteroidales	Prevotellaceae	Ambiguous_taxa	Ambiguous_taxa
OTU_58	1.48089	0.0461448	0.781779	Bacteroidetes	Bacteroidia	Bacteroidales	Bacteroidales S24-7 group	Ambiguous_taxa	Ambiguous_taxa
OTU_199	2.95641	0.0463802	0.781779	Bacteroidetes	Bacteroidia	Bacteroidales	Bacteroidales RF16 group	Ambiguous_taxa	Ambiguous_taxa
24 days after introduction of the supplement
OTU_8	5.0986	1.24154e-05	0.00491696	Bacteroidetes	Bacteroidia	Bacteroidales	Porphyromonadaceae	Ambiguous_taxa	Ambiguous_taxa
OTU_1205	7.05522	1.71323e-05	0.00491696	Bacteroidetes	Ambiguous_taxa	Ambiguous_taxa	Ambiguous_taxa	Ambiguous_taxa	Ambiguous_taxa
OTU_54	5.56029	3.71272e-05	0.00710368	Fibrobacteres	Fibrobacteria	Fibrobacterales	Fibrobacteraceae	Fibrobacter	Ambiguous_taxa
OTU_2034	4.9085	7.42225e-05	0.0106509	Bacteroidetes	Bacteroidia	Bacteroidales	Ambiguous_taxa	Ambiguous_taxa	Ambiguous_taxa
OTU_1648	-7.8281	0.00061208	0.0702668	Bacteroidetes	Bacteroidia	Bacteroidales	Prevotellaceae	Prevotellaceae UCG-001	Ambiguous_taxa
OTU_143	-3.35234	0.00117598	0.112502	Cyanobacteria	Melainabacteria	Gastranaerophilales	Ambiguous_taxa	Ambiguous_taxa	Ambiguous_taxa
OTU_2203	4.59151	0.00156291	0.128158	Bacteroidetes	Bacteroidia	Bacteroidales	Bacteroidales S24-7 group	Ambiguous_taxa	Ambiguous_taxa
OTU_233	-2.64391	0.00201694	0.144715	Bacteroidetes	Bacteroidia	Bacteroidales	Bacteroidales RF16 group	Ambiguous_taxa	Ambiguous_taxa
OTU_239	6.23903	0.00431989	0.249071	Bacteroidetes	Bacteroidia	Bacteroidales	Bacteroidales UCG-001	Ambiguous_taxa	Ambiguous_taxa
OTU_1300	-1.8155	0.00459397	0.249071	Bacteroidetes	Bacteroidia	Bacteroidales	Prevotellaceae	Ambiguous_taxa	Ambiguous_taxa
OTU_16	-2.77306	0.00494941	0.249071	Bacteroidetes	Bacteroidia	Bacteroidales	Bacteroidales S24-7 group	Ambiguous_taxa	Ambiguous_taxa
OTU_180	-3.22359	0.00520707	0.249071	Cyanobacteria	Melainabacteria	Gastranaerophilales	Ambiguous_taxa	Ambiguous_taxa	Ambiguous_taxa
OTU_229	7.73876	0.0061781	0.272787	Bacteroidetes	Bacteroidia	Bacteroidales	Ambiguous_taxa	Ambiguous_taxa	Ambiguous_taxa
OTU_508	-5.06069	0.00703293	0.284468	Bacteroidetes	Bacteroidia	Bacteroidales	Rikenellaceae	Alistipes	Ambiguous_taxa
OTU_2296	-4.7577	0.00764766	0.284468	Bacteroidetes	Bacteroidia	Bacteroidales	Rikenellaceae	Rikenellaceae RC9 gut group	Ambiguous_taxa
OTU_249	2.43272	0.00792943	0.284468	Firmicutes	Clostridia	Clostridiales	Ruminococcaceae	[Eubacterium] coprostanoligenes group	Ambiguous_taxa
OTU_1494	-3.45081	0.00862205	0.289655	Verrucomicrobia	WCHB1-41	Ambiguous_taxa	Ambiguous_taxa	Ambiguous_taxa	Ambiguous_taxa
OTU_454	-4.45108	0.00908326	0.289655	Firmicutes	Clostridia	Clostridiales	Ruminococcaceae	Ruminococcaceae UCG-010	Ambiguous_taxa
OTU_431	-4.0165	0.00982901	0.29694	Bacteroidetes	Bacteroidia	Bacteroidales	Bacteroidales S24-7 group	Ambiguous_taxa	Ambiguous_taxa
OTU_2677	-4.75647	0.0143742	0.412539	Bacteroidetes	Bacteroidia	Bacteroidales	Prevotellaceae	Prevotellaceae UCG-003	Ambiguous_taxa
OTU_271	-4.18201	0.0169376	0.462961	Tenericutes	Mollicutes	Mycoplasmatales	Mycoplasmataceae	Ambiguous_taxa	Ambiguous_taxa
OTU_444	1.62056	0.019727	0.514694	Firmicutes	Clostridia	Clostridiales	Ruminococcaceae	Ruminococcus 1	Ambiguous_taxa
OTU_75	3.47507	0.022344	0.557628	Bacteroidetes	Bacteroidia	Bacteroidales	Prevotellaceae	Prevotellaceae UCG-001	Ambiguous_taxa Prevotellaceae bacterium
OTU_196	2.04001	0.0256814	0.614213	Spirochaetae	Spirochaetes	Spirochaetales	Spirochaetaceae	Treponema 2	Ambiguous_taxa
OTU_837	4.7887	0.0291049	0.663403	Fibrobacteres	Fibrobacteria	Fibrobacterales	Fibrobacteraceae	Fibrobacter	Ambiguous_taxa
OTU_74	5.47209	0.0300496	0.663403	Bacteroidetes	Bacteroidia	Bacteroidales	Porphyromonadaceae	Ambiguous_taxa	Ambiguous_taxa
OTU_234	-4.38071	0.0333824	0.709686	Spirochaetae	Spirochaetes	Spirochaetales	Spirochaetaceae	Treponema 2	Ambiguous_taxa
OTU_503	2.33512	0.0352874	0.723392	Chloroflexi	Anaerolineae	Anaerolineales	Anaerolineaceae	Ambiguous_taxa	Ambiguous_taxa rumen bacterium
OTU_66	4.2828	0.0435525	0.785976	Bacteroidetes	Ambiguous_taxa	Ambiguous_taxa	Ambiguous_taxa	Ambiguous_taxa	Ambiguous_taxa
OTU_428	-1.65113	0.0470289	0.785976	Firmicutes	Clostridia	Clostridiales	Ruminococcaceae	[Eubacterium] coprostanoligenes group	Ambiguous_taxa rumen bacterium
OTU_2247	3.23487	0.0480676	0.785976	Bacteroidetes	Bacteroidia	Bacteroidales	Ambiguous_taxa	Ambiguous_taxa	Ambiguous_taxa
36 days after introduction of the supplement = day of vaccination
OTU_8	6.66616	4.06658e-06	0.00242775	Bacteroidetes	Bacteroidia	Bacteroidales	Porphyromonadaceae	Ambiguous_taxa	Ambiguous_taxa
OTU_470	4.78132	3.84735e-05	0.0114843	Bacteroidetes	Ambiguous_taxa	Ambiguous_taxa	Ambiguous_taxa	Ambiguous_taxa	Ambiguous_taxa
OTU_3971	5.34763	0.000402172	0.0800322	Spirochaetae	Spirochaetes	Spirochaetales	Spirochaetaceae	Treponema 2	Ambiguous_taxa
OTU_121	-7.29437	0.00262081	0.323364	Bacteroidetes	Bacteroidia	Bacteroidales	Bacteroidales BS11 gut group	Ambiguous_taxa	Ambiguous_taxa
OTU_51	2.0779	0.00270824	0.323364	Verrucomicrobia	WCHB1-41	Ambiguous_taxa	Ambiguous_taxa	Ambiguous_taxa	Ambiguous_taxa
OTU_320	-5.28372	0.00345838	0.344109	Bacteroidetes	Bacteroidia	Bacteroidales	Bacteroidales BS11 gut group	Ambiguous_taxa	Ambiguous_taxa
OTU_66	5.89444	0.00429369	0.36619	Bacteroidetes	Ambiguous_taxa	Ambiguous_taxa	Ambiguous_taxa	Ambiguous_taxa	Ambiguous_taxa
OTU_2364	-3.63569	0.00502459	0.37496	Firmicutes	Clostridia	Clostridiales	Ruminococcaceae	Saccharofermentans	Ambiguous_taxa
OTU_117	2.98166	0.00677828	0.449626	Bacteroidetes	Bacteroidia	Bacteroidales	Bacteroidales RF16 group	Ambiguous_taxa	Ambiguous_taxa
OTU_435	-4.38384	0.00978886	0.550569	Bacteroidetes	Bacteroidia	Bacteroidales	Prevotellaceae	Ambiguous_taxa	Ambiguous_taxa
OTU_60	-4.60393	0.0108015	0.550569	Fibrobacteres	Fibrobacteria	Fibrobacterales	Fibrobacteraceae	Fibrobacter	Ambiguous_taxa
OTU_163	2.582	0.0110667	0.550569	Firmicutes	Negativicutes	Selenomonadales	Veillonellaceae	Quinella	Ambiguous_taxa
OTU_229	6.2988	0.0134956	0.619758	Bacteroidetes	Bacteroidia	Bacteroidales	Ambiguous_taxa	Ambiguous_taxa	Ambiguous_taxa
OTU_31	4.55546	0.0159898	0.622084	Bacteroidetes	Bacteroidia	Bacteroidales	Ambiguous_taxa	Ambiguous_taxa	Ambiguous_taxa
OTU_288	1.86952	0.0160905	0.622084	Bacteroidetes	Bacteroidia	Bacteroidales	Prevotellaceae	Prevotellaceae UCG-001	Ambiguous_taxa
OTU_197	2.50659	0.0181709	0.622084	Verrucomicrobia	WCHB1-41	Ambiguous_taxa	Ambiguous_taxa	Ambiguous_taxa	Ambiguous_taxa
OTU_2561	3.03064	0.0185899	0.622084	Verrucomicrobia	WCHB1-41	Ambiguous_taxa rumen bacterium	Ambiguous_taxa rumen bacterium	Ambiguous_taxa rumen bacterium	Ambiguous_taxa rumen bacterium
OTU_352	2.0459	0.0189486	0.622084	Verrucomicrobia	WCHB1-41	Ambiguous_taxa rumen bacterium	Ambiguous_taxa rumen bacterium	Ambiguous_taxa rumen bacterium	Ambiguous_taxa rumen bacterium
OTU_384	-2.37208	0.0197983	0.622084	Firmicutes	Clostridia	Clostridiales	Ruminococcaceae	Papillibacter	Ambiguous_taxa
OTU_248	1.34289	0.0247117	0.737645	Firmicutes	Clostridia	Clostridiales	Lachnospiraceae	Ambiguous_taxa	Ambiguous_taxa
OTU_971	0.99748	0.0268463	0.744278	Firmicutes	Clostridia	Clostridiales	Lachnospiraceae	Ambiguous_taxa	Ambiguous_taxa
OTU_29	-2.49128	0.0274273	0.744278	Verrucomicrobia	Verrucomicrobiae	Verrucomicrobiales	Verrucomicrobiaceae	Akkermansia	Ambiguous_taxa
OTU_778	2.87618	0.0351667	0.773815	Firmicutes	Clostridia	Clostridiales	Ruminococcaceae	Caproiciproducens	Ambiguous_taxa
OTU_196	2.08878	0.0357111	0.773815	Spirochaetae	Spirochaetes	Spirochaetales	Spirochaetaceae	Treponema 2	Ambiguous_taxa
OTU_282	-2.55213	0.0364596	0.773815	Firmicutes	Clostridia	Clostridiales	Ruminococcaceae	[Eubacterium] coprostanoligenes group	Ambiguous_taxa
OTU_1205	3.58265	0.0366283	0.773815	Bacteroidetes	Ambiguous_taxa	Ambiguous_taxa	Ambiguous_taxa	Ambiguous_taxa	Ambiguous_taxa
OTU_325	-2.20489	0.0367172	0.773815	Firmicutes	Clostridia	Clostridiales	Christensenellaceae	Christensenellaceae R-7 group	Ambiguous_taxa
OTU_359	-2.72604	0.0382205	0.773815	Bacteroidetes	Bacteroidia	Bacteroidales	Rikenellaceae	Rikenellaceae RC9 gut group	Ambiguous_taxa
OTU_33	-3.04167	0.0416798	0.773815	Fibrobacteres	Fibrobacteria	Fibrobacterales	Fibrobacteraceae	Fibrobacter	Fibrobacter sp.
OTU_212	-2.20097	0.0427114	0.773815	Firmicutes	Negativicutes	Selenomonadales	Veillonellaceae	Ambiguous_taxa	Ambiguous_taxa
OTU_28	-2.80571	0.0443868	0.773815	Bacteroidetes	Bacteroidia	Bacteroidales	Porphyromonadaceae	Ambiguous_taxa	Ambiguous_taxa
OTU_213	1.46428	0.0455587	0.773815	Firmicutes	Clostridia	Clostridiales	Ruminococcaceae	Saccharofermentans	Ambiguous_taxa
OTU_91	2.95703	0.0457047	0.773815	Bacteroidetes	Ambiguous_taxa	Ambiguous_taxa	Ambiguous_taxa	Ambiguous_taxa	Ambiguous_taxa
OTU_4	1.16082	0.0462549	0.773815	Bacteroidetes	Bacteroidia	Bacteroidales	Bacteroidales S24-7 group	Ambiguous_taxa	Ambiguous_taxa
OTU_663	3.47087	0.0471199	0.773815	Bacteroidetes	Bacteroidia	Bacteroidales	Bacteroidales S24-7 group	Ambiguous_taxa	Ambiguous_taxa
OTU_446	1.16309	0.0471244	0.773815	Firmicutes	Clostridia	Clostridiales	Lachnospiraceae	Ambiguous_taxa	Ambiguous_taxa
OTU_573	-2.77233	0.0490958	0.773815	Firmicutes	Clostridia	Clostridiales	Ruminococcaceae	Ambiguous_taxa	Ambiguous_taxa rumen bacterium
1 day after vaccination
OTU_503	3.7971	0.000184445	0.0555879	Chloroflexi	Anaerolineae	Anaerolineales	Anaerolineaceae	Ambiguous_taxa	Ambiguous_taxa rumen bacterium
OTU_8	5.19751	0.000187165	0.0555879	Bacteroidetes	Bacteroidia	Bacteroidales	Porphyromonadaceae	Ambiguous_taxa	Ambiguous_taxa
OTU_60	-5.0629	0.000730365	0.144612	Fibrobacteres	Fibrobacteria	Fibrobacterales	Fibrobacteraceae	Fibrobacter	Ambiguous_taxa
OTU_2661	3.34561	0.0013631	0.163772	Firmicutes	Clostridia	Clostridiales	Ruminococcaceae	Ruminococcaceae NK4A214 group	Ambiguous_taxa
OTU_500	1.72546	0.00196339	0.163772	Firmicutes	Clostridia	Clostridiales	Christensenellaceae	Christensenellaceae R-7 group	Ambiguous_taxa
OTU_352	2.25498	0.00209303	0.163772	Verrucomicrobia	WCHB1-41	Ambiguous_taxa rumen bacterium	Ambiguous_taxa rumen bacterium	Ambiguous_taxa rumen bacterium	Ambiguous_taxa rumen bacterium
OTU_470	4.48304	0.00210835	0.163772	Bacteroidetes	Ambiguous_taxa	Ambiguous_taxa	Ambiguous_taxa	Ambiguous_taxa	Ambiguous_taxa
OTU_213	2.22687	0.0023778	0.163772	Firmicutes	Clostridia	Clostridiales	Ruminococcaceae	Saccharofermentans	Ambiguous_taxa
OTU_288	2.52389	0.00248139	0.163772	Bacteroidetes	Bacteroidia	Bacteroidales	Prevotellaceae	Prevotellaceae UCG-001	Ambiguous_taxa
OTU_435	-4.15574	0.00375244	0.215953	Bacteroidetes	Bacteroidia	Bacteroidales	Prevotellaceae	Ambiguous_taxa	Ambiguous_taxa
OTU_3971	4.59799	0.00399913	0.215953	Spirochaetae	Spirochaetes	Spirochaetales	Spirochaetaceae	Treponema 2	Ambiguous_taxa
OTU_360	-4.71626	0.00553301	0.273884	Bacteroidetes	Bacteroidia	Bacteroidales	Rikenellaceae	Ambiguous_taxa	Ambiguous_taxa
OTU_436	4.13966	0.00649966	0.296985	Bacteroidetes	Bacteroidia	Bacteroidales	Bacteroidales S24-7 group	Ambiguous_taxa	Ambiguous_taxa
OTU_678	3.74021	0.0074572	0.316398	Firmicutes	Clostridia	Clostridiales	Lachnospiraceae	Ambiguous_taxa	Ambiguous_taxa
OTU_444	2.101	0.008837	0.349945	Firmicutes	Clostridia	Clostridiales	Ruminococcaceae	Ruminococcus 1	Ambiguous_taxa
OTU_858	3.09574	0.0097191	0.356944	Firmicutes	Erysipelotrichia	Erysipelotrichales	Erysipelotrichaceae	Erysipelotrichaceae UCG-004	Ambiguous_taxa
OTU_117	3.04565	0.0102156	0.356944	Bacteroidetes	Bacteroidia	Bacteroidales	Bacteroidales RF16 group	Ambiguous_taxa	Ambiguous_taxa
OTU_256	-1.2164	0.0111045	0.358981	Firmicutes	Clostridia	Clostridiales	Lachnospiraceae	Ambiguous_taxa	Ambiguous_taxa
OTU_2507	6.17307	0.0114826	0.358981	Firmicutes	Bacilli	Lactobacillales	Lactobacillaceae	Lactobacillus	Ambiguous_taxa
OTU_116	-1.43609	0.0138226	0.410531	Firmicutes	Erysipelotrichia	Erysipelotrichales	Erysipelotrichaceae	Catenisphaera	Ambiguous_taxa
OTU_28	-3.44471	0.0148873	0.420694	Bacteroidetes	Bacteroidia	Bacteroidales	Porphyromonadaceae	Ambiguous_taxa	Ambiguous_taxa
OTU_163	2.28467	0.0155813	0.420694	Firmicutes	Negativicutes	Selenomonadales	Veillonellaceae	Quinella	Ambiguous_taxa
OTU_78	-2.83013	0.017292	0.439226	Bacteroidetes	Bacteroidia	Bacteroidales	Prevotellaceae	Prevotellaceae UCG-001	Ambiguous_taxa Prevotellaceae bacterium
OTU_1589	2.59037	0.0177465	0.439226	Firmicutes	Clostridia	Clostridiales	Ruminococcaceae	Ruminococcus 1	Ambiguous_taxa rumen bacterium
OTU_1300	-2.11444	0.0186491	0.443103	Bacteroidetes	Bacteroidia	Bacteroidales	Prevotellaceae	Ambiguous_taxa	Ambiguous_taxa
OTU_99	5.3794	0.019641	0.448721	Bacteroidetes	Bacteroidia	Bacteroidales	Prevotellaceae	Prevotellaceae UCG-001	Ambiguous_taxa
OTU_243	1.60705	0.021968	0.454022	Firmicutes	Clostridia	Clostridiales	Ruminococcaceae	Ambiguous_taxa	Ambiguous_taxa
OTU_739	-3.2704	0.0219743	0.454022	Cyanobacteria	Melainabacteria	Gastranaerophilales	Ambiguous_taxa rumen bacterium	Ambiguous_taxa rumen bacterium	Ambiguous_taxa rumen bacterium
OTU_24	-1.17157	0.0221661	0.454022	Verrucomicrobia	WCHB1-41	Ambiguous_taxa	Ambiguous_taxa	Ambiguous_taxa	Ambiguous_taxa
OTU_446	1.51839	0.0231483	0.458336	Firmicutes	Clostridia	Clostridiales	Lachnospiraceae	Ambiguous_taxa	Ambiguous_taxa
OTU_320	-4.13436	0.0244089	0.467706	Bacteroidetes	Bacteroidia	Bacteroidales	Bacteroidales BS11 gut group	Ambiguous_taxa	Ambiguous_taxa
OTU_346	-6.77189	0.0259179	0.481101	Spirochaetae	Spirochaetes	Spirochaetales	Spirochaetaceae	Treponema 2	Ambiguous_taxa rumen bacterium
OTU_229	5.51457	0.0280342	0.491041	Bacteroidetes	Bacteroidia	Bacteroidales	Ambiguous_taxa	Ambiguous_taxa	Ambiguous_taxa
OTU_53	-1.21528	0.0283162	0.491041	Bacteroidetes	Bacteroidia	Bacteroidales	Ambiguous_taxa	Ambiguous_taxa	Ambiguous_taxa
OTU_297	-6.18011	0.0289334	0.491041	Bacteroidetes	Bacteroidia	Bacteroidales	Prevotellaceae	Ambiguous_taxa	Ambiguous_taxa
OTU_33	-2.65388	0.0322135	0.531522	Fibrobacteres	Fibrobacteria	Fibrobacterales	Fibrobacteraceae	Fibrobacter	Fibrobacter sp.
OTU_2984	3.15959	0.0344971	0.54825	Bacteroidetes	Bacteroidia	Bacteroidales	Bacteroidales RF16 group	Ambiguous_taxa	Ambiguous_taxa
OTU_2296	-2.81463	0.0350732	0.54825	Bacteroidetes	Bacteroidia	Bacteroidales	Rikenellaceae	Rikenellaceae RC9 gut group	Ambiguous_taxa
OTU_231	3.56294	0.0368172	0.553157	Verrucomicrobia	WCHB1-41	Ambiguous_taxa	Ambiguous_taxa	Ambiguous_taxa	Ambiguous_taxa
OTU_301	-2.44363	0.0372497	0.553157	Ambiguous_taxa	Ambiguous_taxa	Ambiguous_taxa	Ambiguous_taxa	Ambiguous_taxa	Ambiguous_taxa
OTU_351	-2.59786	0.0391789	0.558761	Cyanobacteria	Melainabacteria	Gastranaerophilales	Ambiguous_taxa	Ambiguous_taxa	Ambiguous_taxa
OTU_3819	-3.90444	0.0395083	0.558761	Spirochaetae	Spirochaetes	Spirochaetales	Spirochaetaceae	Treponema 2	Ambiguous_taxa
OTU_1523	-2.1241	0.041193	0.560885	Spirochaetae	Spirochaetes	Spirochaetales	Spirochaetaceae	Treponema 2	Ambiguous_taxa
OTU_47	-0.740683	0.0429357	0.560885	Bacteroidetes	Bacteroidia	Bacteroidales	Prevotellaceae	Prevotella 1	Ambiguous_taxa Prevotellaceae bacterium
OTU_527	-1.94785	0.0429361	0.560885	Cyanobacteria	Melainabacteria	Gastranaerophilales	Ambiguous_taxa	Ambiguous_taxa	Ambiguous_taxa
OTU_986	-1.87237	0.0434355	0.560885	Bacteroidetes	Bacteroidia	Bacteroidales	Bacteroidales S24-7 group	Ambiguous_taxa	Ambiguous_taxa
OTU_65	-1.2883	0.0472791	0.592006	Bacteroidetes	Bacteroidia	Bacteroidales	Prevotellaceae	Ambiguous_taxa	Ambiguous_taxa
OTU_506	-1.41701	0.0478389	0.592006	Firmicutes	Clostridia	Clostridiales	Ruminococcaceae	Ruminiclostridium 9	Ambiguous_taxa
OTU_564	-4.31784	0.0498247	0.602346	Bacteroidetes	Bacteroidia	Bacteroidales	Bacteroidales S24-7 group	Ambiguous_taxa	Ambiguous_taxa
3 days after vaccination
OTU_346	-22.2322	2.56686e-13	1.51701e-10	Spirochaetae	Spirochaetes	Spirochaetales	Spirochaetaceae	Treponema 2	Ambiguous_taxa rumen bacterium
OTU_8	7.83656	6.40508e-08	1.8927e-05	Bacteroidetes	Bacteroidia	Bacteroidales	Porphyromonadaceae	Ambiguous_taxa	Ambiguous_taxa
OTU_28	5.14591	0.000202924	0.0399761	Bacteroidetes	Bacteroidia	Bacteroidales	Porphyromonadaceae	Ambiguous_taxa	Ambiguous_taxa
OTU_72	1.61991	0.00186212	0.220954	Verrucomicrobia	WCHB1-41	Ambiguous_taxa	Ambiguous_taxa	Ambiguous_taxa	Ambiguous_taxa
OTU_231	4.57513	0.00192897	0.220954	Verrucomicrobia	WCHB1-41	Ambiguous_taxa	Ambiguous_taxa	Ambiguous_taxa	Ambiguous_taxa
OTU_1427	-5.44045	0.00224319	0.220954	Verrucomicrobia	Verrucomicrobiae	Verrucomicrobiales	Verrucomicrobiaceae	Akkermansia	Ambiguous_taxa
OTU_3819	-5.12497	0.00298652	0.252148	Spirochaetae	Spirochaetes	Spirochaetales	Spirochaetaceae	Treponema 2	Ambiguous_taxa
OTU_140	-1.12251	0.00433869	0.295137	Firmicutes	Clostridia	Clostridiales	Family XIII	Family XIII UCG-001	Ambiguous_taxa
OTU_54	4.85435	0.00500757	0.295137	Fibrobacteres	Fibrobacteria	Fibrobacterales	Fibrobacteraceae	Fibrobacter	Ambiguous_taxa
OTU_414	4.13067	0.00528637	0.295137	Verrucomicrobia	WCHB1-41	Ambiguous_taxa rumen bacterium	Ambiguous_taxa rumen bacterium	Ambiguous_taxa rumen bacterium	Ambiguous_taxa rumen bacterium
OTU_470	3.26735	0.00549324	0.295137	Bacteroidetes	Ambiguous_taxa	Ambiguous_taxa	Ambiguous_taxa	Ambiguous_taxa	Ambiguous_taxa
OTU_2772	3.00176	0.00754952	0.336995	Verrucomicrobia	WCHB1-41	Ambiguous_taxa	Ambiguous_taxa	Ambiguous_taxa	Ambiguous_taxa
OTU_678	3.49797	0.00756026	0.336995	Firmicutes	Clostridia	Clostridiales	Lachnospiraceae	Ambiguous_taxa	Ambiguous_taxa
OTU_3266	2.94768	0.00808044	0.336995	Bacteroidetes	Bacteroidia	Bacteroidales	Bacteroidales S24-7 group	Ambiguous_taxa	Ambiguous_taxa
OTU_3971	3.65256	0.00898516	0.336995	Spirochaetae	Spirochaetes	Spirochaetales	Spirochaetaceae	Treponema 2	Ambiguous_taxa
OTU_2247	3.20949	0.00941086	0.336995	Bacteroidetes	Bacteroidia	Bacteroidales	Ambiguous_taxa	Ambiguous_taxa	Ambiguous_taxa
OTU_2918	4.44817	0.0096936	0.336995	Bacteroidetes	Bacteroidia	Bacteroidales	Rikenellaceae	SP3-e08	Ambiguous_taxa
OTU_234	-6.24422	0.0108522	0.356314	Spirochaetae	Spirochaetes	Spirochaetales	Spirochaetaceae	Treponema 2	Ambiguous_taxa
OTU_288	2.30914	0.0122383	0.380676	Bacteroidetes	Bacteroidia	Bacteroidales	Prevotellaceae	Prevotellaceae UCG-001	Ambiguous_taxa
OTU_20	-1.0512	0.0134256	0.396727	Firmicutes	Negativicutes	Selenomonadales	Acidaminococcaceae	Phascolarctobacterium	Ambiguous_taxa
OTU_1132	-1.68361	0.0150852	0.42454	Firmicutes	Clostridia	Clostridiales	Ruminococcaceae	Ruminiclostridium 9	Ambiguous_taxa
OTU_436	3.15422	0.0162471	0.436457	Bacteroidetes	Bacteroidia	Bacteroidales	Bacteroidales S24-7 group	Ambiguous_taxa	Ambiguous_taxa
OTU_431	-2.24951	0.0179376	0.460919	Bacteroidetes	Bacteroidia	Bacteroidales	Bacteroidales S24-7 group	Ambiguous_taxa	Ambiguous_taxa
OTU_2556	2.69615	0.0194585	0.478566	Bacteroidetes	Ambiguous_taxa	Ambiguous_taxa	Ambiguous_taxa	Ambiguous_taxa	Ambiguous_taxa
OTU_475	-3.76101	0.0202439	0.478566	Proteobacteria	Epsilonproteobacteria	Campylobacterales	Campylobacteraceae	Campylobacter	Ambiguous_taxa
OTU_25	1.99095	0.0217986	0.478721	Fibrobacteres	Fibrobacteria	Fibrobacterales	Fibrobacteraceae	Fibrobacter	Ambiguous_taxa
OTU_2984	3.12662	0.0218705	0.478721	Bacteroidetes	Bacteroidia	Bacteroidales	Bacteroidales RF16 group	Ambiguous_taxa	Ambiguous_taxa
OTU_305	-3.79635	0.024079	0.508239	Firmicutes	Clostridia	Clostridiales	Lachnospiraceae	Ambiguous_taxa	Ambiguous_taxa
OTU_2284	3.75124	0.0311414	0.616894	Bacteroidetes	Bacteroidia	Bacteroidales	Prevotellaceae	Prevotella 9	wallaby gut metagenome
OTU_1033	4.89747	0.0328195	0.616894	Bacteroidetes	Bacteroidia	Bacteroidales	Porphyromonadaceae	Ambiguous_taxa	Ambiguous_taxa
OTU_41	1.28228	0.0344917	0.616894	Verrucomicrobia	WCHB1-41	Ambiguous_taxa	Ambiguous_taxa	Ambiguous_taxa	Ambiguous_taxa
OTU_1101	-2.42128	0.0346269	0.616894	Firmicutes	Clostridia	Clostridiales	Ruminococcaceae	Ruminococcaceae UCG-014	Ambiguous_taxa
OTU_15	-1.04523	0.035274	0.616894	Bacteroidetes	Bacteroidia	Bacteroidales	Prevotellaceae	Prevotellaceae UCG-003	Ambiguous_taxa rumen bacterium
OTU_1523	-1.93652	0.0384621	0.616894	Spirochaetae	Spirochaetes	Spirochaetales	Spirochaetaceae	Treponema 2	Ambiguous_taxa
OTU_1891	3.67586	0.0399876	0.616894	Bacteroidetes	Bacteroidia	Bacteroidales	Prevotellaceae	Prevotellaceae UCG-003	Ambiguous_taxa
OTU_2709	3.59723	0.0405539	0.616894	Bacteroidetes	Bacteroidia	Bacteroidales	Bacteroidales S24-7 group	Ambiguous_taxa	Ambiguous_taxa
OTU_2034	2.62413	0.0406444	0.616894	Bacteroidetes	Bacteroidia	Bacteroidales	Ambiguous_taxa	Ambiguous_taxa	Ambiguous_taxa
OTU_117	1.61296	0.041036	0.616894	Bacteroidetes	Bacteroidia	Bacteroidales	Bacteroidales RF16 group	Ambiguous_taxa	Ambiguous_taxa
OTU_2849	1.79517	0.0417744	0.616894	Bacteroidetes	Bacteroidia	Bacteroidales	Bacteroidales S24-7 group	Ambiguous_taxa	Ambiguous_taxa
OTU_153	3.47601	0.0432065	0.616894	Firmicutes	Clostridia	Clostridiales	Ruminococcaceae	Ruminococcus 2	Ambiguous_taxa
OTU_280	-2.44756	0.0436897	0.616894	Firmicutes	Clostridia	Clostridiales	Lachnospiraceae	Lachnospiraceae NK4A136 group	Ambiguous_taxa rumen bacterium
OTU_2986	2.10817	0.0438402	0.616894	Verrucomicrobia	WCHB1-41	Ambiguous_taxa	Ambiguous_taxa	Ambiguous_taxa	Ambiguous_taxa
OTU_614	-6.04641	0.0467963	0.617284	Cyanobacteria	Melainabacteria	Gastranaerophilales	Ambiguous_taxa	Ambiguous_taxa	Ambiguous_taxa
OTU_1494	-2.52252	0.0470411	0.617284	Verrucomicrobia	WCHB1-41	Ambiguous_taxa	Ambiguous_taxa	Ambiguous_taxa	Ambiguous_taxa
OTU_197	2.27987	0.0472175	0.617284	Verrucomicrobia	WCHB1-41	Ambiguous_taxa	Ambiguous_taxa	Ambiguous_taxa	Ambiguous_taxa
OTU_67	1.90462	0.0480458	0.617284	Bacteroidetes	Bacteroidia	Bacteroidales	Bacteroidales S24-7 group	Ambiguous_taxa	Ambiguous_taxa
OTU_638	-3.66128	0.04937	0.620801	Verrucomicrobia	WCHB1-41	Ambiguous_taxa	Ambiguous_taxa	Ambiguous_taxa	Ambiguous_taxa
7 days after vaccination = discontinuation of the supplement
OTU_258	4.00378	5.81753e-06	0.00349633	Verrucomicrobia	WCHB1-41	Ambiguous_taxa	Ambiguous_taxa	Ambiguous_taxa	Ambiguous_taxa
OTU_54	7.9187	0.000125174	0.0376149	Fibrobacteres	Fibrobacteria	Fibrobacterales	Fibrobacteraceae	Fibrobacter	Ambiguous_taxa
OTU_1	-3.07652	0.000480528	0.0959526	Firmicutes	Clostridia	Clostridiales	Ruminococcaceae	Ruminiclostridium 9	Ambiguous_taxa
OTU_971	-2.68947	0.000638619	0.0959526	Firmicutes	Clostridia	Clostridiales	Lachnospiraceae	Ambiguous_taxa	Ambiguous_taxa
OTU_224	2.12939	0.00159603	0.191843	Spirochaetae	Spirochaetes	Spirochaetales	Spirochaetaceae	Treponema 2	Ambiguous_taxa
OTU_663	3.75953	0.0026251	0.262947	Bacteroidetes	Bacteroidia	Bacteroidales	Bacteroidales S24-7 group	Ambiguous_taxa	Ambiguous_taxa
OTU_36	1.96508	0.00380579	0.326754	Bacteroidetes	Bacteroidia	Bacteroidales	Bacteroidales S24-7 group	Ambiguous_taxa	Ambiguous_taxa
OTU_575	-2.68207	0.00488678	0.362645	Firmicutes	Clostridia	Clostridiales	Ruminococcaceae	Ruminococcaceae UCG-014	Ambiguous_taxa rumen bacterium
OTU_226	1.926	0.00543063	0.362645	Spirochaetae	Spirochaetes	Spirochaetales	Spirochaetaceae	Treponema 2	Ambiguous_taxa
OTU_376	-2.89655	0.00642006	0.385846	Firmicutes	Clostridia	Clostridiales	Lachnospiraceae	Blautia	Ambiguous_taxa
OTU_8	5.81879	0.00997329	0.470989	Bacteroidetes	Bacteroidia	Bacteroidales	Porphyromonadaceae	Ambiguous_taxa	Ambiguous_taxa
OTU_410	3.80184	0.0114168	0.470989	Bacteroidetes	Bacteroidia	Bacteroidales	Rikenellaceae	Rikenellaceae RC9 gut group	Ambiguous_taxa
OTU_2359	3.25023	0.0115034	0.470989	Firmicutes	Clostridia	Clostridiales	Ruminococcaceae	Ambiguous_taxa	Ambiguous_taxa
OTU_257	2.28698	0.0124009	0.470989	Verrucomicrobia	WCHB1-41	Ambiguous_taxa	Ambiguous_taxa	Ambiguous_taxa	Ambiguous_taxa
OTU_72	1.6751	0.0134164	0.470989	Verrucomicrobia	WCHB1-41	Ambiguous_taxa	Ambiguous_taxa	Ambiguous_taxa	Ambiguous_taxa
OTU_263	-1.585	0.013856	0.470989	Firmicutes	Clostridia	Clostridiales	Lachnospiraceae	Ambiguous_taxa	Ambiguous_taxa
OTU_483	2.57365	0.017681	0.470989	Firmicutes	Clostridia	Clostridiales	Lachnospiraceae	Ambiguous_taxa	Ambiguous_taxa
OTU_231	3.49083	0.018745	0.470989	Verrucomicrobia	WCHB1-41	Ambiguous_taxa	Ambiguous_taxa	Ambiguous_taxa	Ambiguous_taxa
OTU_256	-1.80735	0.0194454	0.470989	Firmicutes	Clostridia	Clostridiales	Lachnospiraceae	Ambiguous_taxa	Ambiguous_taxa
OTU_2247	3.87682	0.0199607	0.470989	Bacteroidetes	Bacteroidia	Bacteroidales	Ambiguous_taxa	Ambiguous_taxa	Ambiguous_taxa
OTU_642	-3.64265	0.020483	0.470989	Firmicutes	Clostridia	Clostridiales	Lachnospiraceae	Ambiguous_taxa	Ambiguous_taxa
OTU_2772	2.30867	0.0206564	0.470989	Verrucomicrobia	WCHB1-41	Ambiguous_taxa	Ambiguous_taxa	Ambiguous_taxa	Ambiguous_taxa
OTU_297	-5.36064	0.0216493	0.470989	Bacteroidetes	Bacteroidia	Bacteroidales	Prevotellaceae	Ambiguous_taxa	Ambiguous_taxa
OTU_145	-6.71327	0.0217334	0.470989	Bacteroidetes	Ambiguous_taxa	Ambiguous_taxa	Ambiguous_taxa	Ambiguous_taxa	Ambiguous_taxa
OTU_1132	-1.65586	0.0222978	0.470989	Firmicutes	Clostridia	Clostridiales	Ruminococcaceae	Ruminiclostridium 9	Ambiguous_taxa
OTU_141	-3.5756	0.0227043	0.470989	Bacteroidetes	Bacteroidia	Bacteroidales	Rikenellaceae	hoa5-07d05 gut group	Ambiguous_taxa
OTU_33	-3.82133	0.0227677	0.470989	Fibrobacteres	Fibrobacteria	Fibrobacterales	Fibrobacteraceae	Fibrobacter	Fibrobacter sp,
OTU_405	6.86342	0.0229509	0.470989	Bacteroidetes	Bacteroidia	Bacteroidales	Rikenellaceae	Rikenellaceae RC9 gut group	Ambiguous_taxa
OTU_346	-6.89583	0.0233233	0.470989	Spirochaetae	Spirochaetes	Spirochaetales	Spirochaetaceae	Treponema 2	Ambiguous_taxa rumen bacterium
OTU_290	4.06027	0.0237905	0.470989	Bacteroidetes	Bacteroidia	Bacteroidales	Prevotellaceae	Ambiguous_taxa	Ambiguous_taxa
OTU_335	-1.14718	0.0249309	0.470989	Firmicutes	Clostridia	Clostridiales	Lachnospiraceae	Marvinbryantia	Ambiguous_taxa
OTU_20	-1.68215	0.0255901	0.470989	Firmicutes	Negativicutes	Selenomonadales	Acidaminococcaceae	Phascolarctobacterium	Ambiguous_taxa
OTU_45	1.10035	0.0258613	0.470989	Verrucomicrobia	WCHB1-41	Ambiguous_taxa	Ambiguous_taxa	Ambiguous_taxa	Ambiguous_taxa
OTU_153	3.73355	0.0282912	0.495308	Firmicutes	Clostridia	Clostridiales	Ruminococcaceae	Ruminococcus 2	Ambiguous_taxa
OTU_87	1.833	0.0288449	0.495308	Bacteroidetes	Bacteroidia	Bacteroidales	Bacteroidales S24-7 group	Ambiguous_taxa	Ambiguous_taxa
OTU_1427	-3.42064	0.0304681	0.495658	Verrucomicrobia	Verrucomicrobiae	Verrucomicrobiales	Verrucomicrobiaceae	Akkermansia	Ambiguous_taxa
OTU_415	1.78437	0.0305147	0.495658	Firmicutes	Clostridia	Clostridiales	Ruminococcaceae	[Eubacterium] coprostanoligenes group	Ambiguous_taxa
OTU_128	-1.24978	0.0338221	0.518069	Bacteroidetes	Bacteroidia	Bacteroidales	Prevotellaceae	Ambiguous_taxa	Ambiguous_taxa
OTU_76	-2.29378	0.0346381	0.518069	Verrucomicrobia	Verrucomicrobiae	Verrucomicrobiales	Verrucomicrobiaceae	Akkermansia	Ambiguous_taxa
OTU_4800	3.78677	0.0350023	0.518069	Verrucomicrobia	WCHB1-41	Ambiguous_taxa rumen bacterium	Ambiguous_taxa rumen bacterium	Ambiguous_taxa rumen bacterium	Ambiguous_taxa rumen bacterium
OTU_3915	3.93455	0.0358695	0.518069	Firmicutes	Clostridia	Clostridiales	Ruminococcaceae	Ruminococcaceae UCG-010	Ambiguous_taxa
OTU_230	1.94195	0.0365216	0.518069	Firmicutes	Clostridia	Clostridiales	Family XIII	Family XIII AD3011 group	Ambiguous_taxa
OTU_1176	1.47901	0.0370665	0.518069	Bacteroidetes	Bacteroidia	Bacteroidales	Bacteroidales S24-7 group	Ambiguous_taxa	Ambiguous_taxa
OTU_183	1.96547	0.0409475	0.550173	Bacteroidetes	Bacteroidia	Bacteroidales	Bacteroidales S24-7 group	Ambiguous_taxa Porphyromonadaceae bacterium	Ambiguous_taxa Porphyromonadaceae bacterium
OTU_2546	2.90372	0.0432977	0.550173	Firmicutes	Clostridia	Clostridiales	Lachnospiraceae	Ambiguous_taxa	Ambiguous_taxa
OTU_28	3.28127	0.0436007	0.550173	Bacteroidetes	Bacteroidia	Bacteroidales	Porphyromonadaceae	Ambiguous_taxa	Ambiguous_taxa
OTU_337	-3.0479	0.0438903	0.550173	Bacteroidetes	Bacteroidia	Bacteroidales	Prevotellaceae	Prevotellaceae UCG-003	Ambiguous_taxa
OTU_1568	-2.7168	0.0465568	0.550173	Firmicutes	Clostridia	Clostridiales	Ruminococcaceae	Ruminococcaceae UCG-002	Ambiguous_taxa
OTU_510	-2.92354	0.0467622	0.550173	Bacteroidetes	Bacteroidia	Bacteroidales	Prevotellaceae	Ambiguous_taxa	Ambiguous_taxa
OTU_1005	-2.88496	0.0472583	0.550173	Bacteroidetes	Bacteroidia	Bacteroidales	Bacteroidales RF16 group	Ambiguous_taxa	Ambiguous_taxa
OTU_505	1.95341	0.047478	0.550173	Firmicutes	Clostridia	Clostridiales	Ruminococcaceae	Ruminococcaceae UCG-010	Ambiguous_taxa
OTU_541	-5.99336	0.048869	0.550173	Bacteroidetes	Bacteroidia	Bacteroidales	Bacteroidales BS11 gut group	Ambiguous_taxa	Ambiguous_taxa
OTU_527	-1.82166	0.0492803	0.550173	Cyanobacteria	Melainabacteria	Gastranaerophilales	Ambiguous_taxa	Ambiguous_taxa	Ambiguous_taxa
OTU_1743	2.33296	0.0494332	0.550173	Firmicutes	Negativicutes	Selenomonadales	Acidaminococcaceae	Phascolarctobacterium	Ambiguous_taxa
3 days after discontinuation of the supplement
OTU_145	-22.7615	8.95852e-16	5.42886e-13	Bacteroidetes	Ambiguous_taxa	Ambiguous_taxa	Ambiguous_taxa	Ambiguous_taxa	Ambiguous_taxa
OTU_470	4.97015	1.67949e-05	0.00508885	Bacteroidetes	Ambiguous_taxa	Ambiguous_taxa	Ambiguous_taxa	Ambiguous_taxa	Ambiguous_taxa
OTU_197	3.34862	2.6623e-05	0.00537786	Verrucomicrobia	WCHB1-41	Ambiguous_taxa	Ambiguous_taxa	Ambiguous_taxa	Ambiguous_taxa
OTU_54	5.96368	5.3048e-05	0.00803677	Fibrobacteres	Fibrobacteria	Fibrobacterales	Fibrobacteraceae	Fibrobacter	Ambiguous_taxa
OTU_3971	5.70332	0.000117481	0.0142387	Spirochaetae	Spirochaetes	Spirochaetales	Spirochaetaceae	Treponema 2	Ambiguous_taxa
OTU_8	6.3895	0.000181235	0.0183048	Bacteroidetes	Bacteroidia	Bacteroidales	Porphyromonadaceae	Ambiguous_taxa	Ambiguous_taxa
OTU_99	7.9921	0.000452115	0.0391403	Bacteroidetes	Bacteroidia	Bacteroidales	Prevotellaceae	Prevotellaceae UCG-001	Ambiguous_taxa
OTU_352	2.2504	0.000583435	0.0441952	Verrucomicrobia	WCHB1-41	Ambiguous_taxa rumen bacterium	Ambiguous_taxa rumen bacterium	Ambiguous_taxa rumen bacterium	Ambiguous_taxa rumen bacterium
OTU_66	5.21787	0.00154382	0.10395	Bacteroidetes	Ambiguous_taxa	Ambiguous_taxa	Ambiguous_taxa	Ambiguous_taxa	Ambiguous_taxa
OTU_337	-3.8217	0.00200738	0.121647	Bacteroidetes	Bacteroidia	Bacteroidales	Prevotellaceae	Prevotellaceae UCG-003	Ambiguous_taxa
OTU_42	1.67391	0.00229161	0.126247	Firmicutes	Clostridia	Clostridiales	Ruminococcaceae	Ambiguous_taxa	Ambiguous_taxa
OTU_593	3.37111	0.00497301	0.238949	Firmicutes	Clostridia	Clostridiales	Ruminococcaceae	[Eubacterium] coprostanoligenes group	Ambiguous_taxa
OTU_503	2.62806	0.00512598	0.238949	Chloroflexi	Anaerolineae	Anaerolineales	Anaerolineaceae	Ambiguous_taxa	Ambiguous_taxa rumen bacterium
OTU_253	1.89606	0.00577874	0.250137	Firmicutes	Clostridia	Clostridiales	Lachnospiraceae	Ambiguous_taxa	Ambiguous_taxa
OTU_314	-7.42266	0.00639057	0.258179	Bacteroidetes	Bacteroidia	Bacteroidales	Ambiguous_taxa	Ambiguous_taxa	Ambiguous_taxa
OTU_373	2.11991	0.00726134	0.275023	Bacteroidetes	Bacteroidia	Bacteroidales	Bacteroidales S24-7 group	Ambiguous_taxa	Ambiguous_taxa
OTU_405	6.81563	0.00977468	0.348439	Bacteroidetes	Bacteroidia	Bacteroidales	Rikenellaceae	Rikenellaceae RC9 gut group	Ambiguous_taxa
OTU_2153	2.31653	0.0130764	0.440238	Firmicutes	Clostridia	Clostridiales	Lachnospiraceae	Ambiguous_taxa	Ambiguous_taxa
OTU_454	-3.46165	0.0152467	0.465387	Firmicutes	Clostridia	Clostridiales	Ruminococcaceae	Ruminococcaceae UCG-010	Ambiguous_taxa
OTU_3698	-1.81798	0.0156056	0.465387	Verrucomicrobia	WCHB1-41	Ambiguous_taxa	Ambiguous_taxa	Ambiguous_taxa	Ambiguous_taxa
OTU_100	1.52427	0.0163048	0.465387	Firmicutes	Clostridia	Clostridiales	Lachnospiraceae	Marvinbryantia	Ambiguous_taxa
OTU_151	-1.28946	0.0168952	0.465387	Bacteroidetes	Bacteroidia	Bacteroidales	Prevotellaceae	Prevotella 1	Ambiguous_taxa Prevotellaceae bacterium
OTU_248	1.61628	0.0202447	0.500672	Firmicutes	Clostridia	Clostridiales	Lachnospiraceae	Ambiguous_taxa	Ambiguous_taxa
OTU_270	-2.1044	0.0205408	0.500672	Firmicutes	Clostridia	Clostridiales	Ruminococcaceae	Ruminococcaceae UCG-010	Ambiguous_taxa
OTU_173	-1.53534	0.0206548	0.500672	Firmicutes	Clostridia	Clostridiales	Ruminococcaceae	Ambiguous_taxa	Ambiguous_taxa
OTU_500	1.88173	0.0230031	0.503084	Firmicutes	Clostridia	Clostridiales	Christensenellaceae	Christensenellaceae R-7 group	Ambiguous_taxa
OTU_213	1.88436	0.0241619	0.503084	Firmicutes	Clostridia	Clostridiales	Ruminococcaceae	Saccharofermentans	Ambiguous_taxa
OTU_174	4.86239	0.0241913	0.503084	Bacteroidetes	Bacteroidia	Bacteroidales	Prevotellaceae	Prevotellaceae UCG-003	Ambiguous_taxa rumen bacterium
OTU_146	2.37578	0.0253987	0.503084	Firmicutes	Clostridia	Clostridiales	Ruminococcaceae	Ruminococcaceae UCG-005	Ambiguous_taxa
OTU_320	-4.00998	0.0264294	0.503084	Bacteroidetes	Bacteroidia	Bacteroidales	Bacteroidales BS11 gut group	Ambiguous_taxa	Ambiguous_taxa
OTU_1342	-1.03429	0.0265388	0.503084	Firmicutes	Clostridia	Clostridiales	Christensenellaceae	Christensenellaceae R-7 group	Ambiguous_taxa
OTU_212	2.00631	0.0265655	0.503084	Firmicutes	Negativicutes	Selenomonadales	Veillonellaceae	Ambiguous_taxa	Ambiguous_taxa
OTU_37	1.41495	0.0337841	0.567996	Firmicutes	Clostridia	Clostridiales	Lachnospiraceae	Ambiguous_taxa	Ambiguous_taxa
OTU_98	-1.22378	0.0347236	0.567996	Bacteroidetes	Bacteroidia	Bacteroidales	Prevotellaceae	Ambiguous_taxa	Ambiguous_taxa
OTU_346	-6.40704	0.0351697	0.567996	Spirochaetae	Spirochaetes	Spirochaetales	Spirochaetaceae	Treponema 2	Ambiguous_taxa rumen bacterium
OTU_678	2.37015	0.0360267	0.567996	Firmicutes	Clostridia	Clostridiales	Lachnospiraceae	Ambiguous_taxa	Ambiguous_taxa
OTU_3220	1.4052	0.0364381	0.567996	Firmicutes	Clostridia	Clostridiales	Christensenellaceae	Christensenellaceae R-7 group	Ambiguous_taxa
OTU_2546	2.21993	0.0367474	0.567996	Firmicutes	Clostridia	Clostridiales	Lachnospiraceae	Ambiguous_taxa	Ambiguous_taxa
OTU_1648	-4.39103	0.0373899	0.567996	Bacteroidetes	Bacteroidia	Bacteroidales	Prevotellaceae	Prevotellaceae UCG-001	Ambiguous_taxa
OTU_68	-2.30001	0.0389286	0.567996	Bacteroidetes	Bacteroidia	Bacteroidales	Prevotellaceae	Ambiguous_taxa	Ambiguous_taxa
OTU_138	1.4072	0.0389474	0.567996	Firmicutes	Clostridia	Clostridiales	Christensenellaceae	Christensenellaceae R-7 group	Ambiguous_taxa
OTU_91	2.32318	0.039366	0.567996	Bacteroidetes	Ambiguous_taxa	Ambiguous_taxa	Ambiguous_taxa	Ambiguous_taxa	Ambiguous_taxa
OTU_351	-1.18585	0.0475033	0.669466	Cyanobacteria	Melainabacteria	Gastranaerophilales	Ambiguous_taxa	Ambiguous_taxa	Ambiguous_taxa
9 days after discontinuation of the supplement
	log2FoldChange	pvalue	padj	Phylum	Class	Order	Family	Genus	Species
OTU_54	6.79425	0.000846211	0.502649	Fibrobacteres	Fibrobacteria	Fibrobacterales	Fibrobacteraceae	Fibrobacter	Ambiguous_taxa
OTU_518	2.54553	0.00182817	0.542965	Bacteroidetes	Bacteroidia	Bacteroidales	Rikenellaceae	Rikenellaceae RC9 gut group	Ambiguous_taxa
OTU_8	4.02824	0.00713018	0.764499	Bacteroidetes	Bacteroidia	Bacteroidales	Porphyromonadaceae	Ambiguous_taxa	Ambiguous_taxa
OTU_33	-4.2385	0.00807976	0.764499	Fibrobacteres	Fibrobacteria	Fibrobacterales	Fibrobacteraceae	Fibrobacter	Fibrobacter sp,
OTU_596	-5.04128	0.00908478	0.764499	Firmicutes	Clostridia	Clostridiales	Clostridiales vadinBB60 group	Ambiguous_taxa rumen bacterium	Ambiguous_taxa rumen bacterium
OTU_3971	3.69515	0.00918019	0.764499	Spirochaetae	Spirochaetes	Spirochaetales	Spirochaetaceae	Treponema 2	Ambiguous_taxa
OTU_2475	-1.91895	0.0106611	0.764499	Spirochaetae	Spirochaetes	Spirochaetales	Spirochaetaceae	Treponema 2	Ambiguous_taxa
OTU_608	-5.99624	0.013215	0.764499	Spirochaetae	Spirochaetes	Spirochaetales	Spirochaetaceae	Treponema 2	Ambiguous_taxa
OTU_144	1.34062	0.0138214	0.764499	Verrucomicrobia	WCHB1-41	Ambiguous_taxa	Ambiguous_taxa	Ambiguous_taxa	Ambiguous_taxa
OTU_1534	3.14107	0.0149559	0.764499	Bacteroidetes	Bacteroidia	Bacteroidales	Prevotellaceae	Prevotellaceae UCG-003	Ambiguous_taxa
OTU_638	-4.51422	0.017673	0.764499	Verrucomicrobia	WCHB1-41	Ambiguous_taxa	Ambiguous_taxa	Ambiguous_taxa	Ambiguous_taxa
OTU_2645	2.52455	0.0179163	0.764499	Firmicutes	Clostridia	Clostridiales	Ruminococcaceae	Ruminiclostridium 9	Ambiguous_taxa
OTU_253	2.00284	0.0186194	0.764499	Firmicutes	Clostridia	Clostridiales	Lachnospiraceae	Ambiguous_taxa	Ambiguous_taxa
OTU_1342	-1.08835	0.0189914	0.764499	Firmicutes	Clostridia	Clostridiales	Christensenellaceae	Christensenellaceae R-7 group	Ambiguous_taxa
OTU_2986	2.13692	0.0199396	0.764499	Verrucomicrobia	WCHB1-41	Ambiguous_taxa	Ambiguous_taxa	Ambiguous_taxa	Ambiguous_taxa
OTU_1516	-2.52787	0.0205926	0.764499	Bacteroidetes	Bacteroidia	Bacteroidales	Prevotellaceae	Ambiguous_taxa	Ambiguous_taxa
OTU_446	1.16591	0.0305345	0.899613	Firmicutes	Clostridia	Clostridiales	Lachnospiraceae	Ambiguous_taxa	Ambiguous_taxa
OTU_277	4.08641	0.0315961	0.899613	Bacteroidetes	Bacteroidia	Bacteroidales	Prevotellaceae	Ambiguous_taxa	Ambiguous_taxa
OTU_196	1.72798	0.0334553	0.899613	Spirochaetae	Spirochaetes	Spirochaetales	Spirochaetaceae	Treponema 2	Ambiguous_taxa
OTU_67	1.92237	0.033818	0.899613	Bacteroidetes	Bacteroidia	Bacteroidales	Bacteroidales S24-7 group	Ambiguous_taxa	Ambiguous_taxa
OTU_353	-3.53611	0.0344208	0.899613	Firmicutes	Clostridia	Clostridiales	Clostridiaceae 1	Sarcina	Ambiguous_taxa
OTU_85	2.80873	0.0360901	0.899613	Bacteroidetes	Bacteroidia	Bacteroidales	Bacteroidales BS11 gut group	Ambiguous_taxa	Ambiguous_taxa
OTU_319	-4.29424	0.036935	0.899613	Bacteroidetes	Bacteroidia	Bacteroidales	Rikenellaceae	Ambiguous_taxa	Ambiguous_taxa
OTU_1347	-1.65039	0.0386584	0.899613	Verrucomicrobia	WCHB1-41	Ambiguous_taxa	Ambiguous_taxa	Ambiguous_taxa	Ambiguous_taxa
OTU_1470	2.81127	0.0413546	0.899613	Bacteroidetes	Bacteroidia	Bacteroidales	Rikenellaceae	Rikenellaceae RC9 gut group	Ambiguous_taxa
OTU_74	3.63507	0.0438408	0.899613	Bacteroidetes	Bacteroidia	Bacteroidales	Porphyromonadaceae	Ambiguous_taxa	Ambiguous_taxa
OTU_321	-2.77365	0.0440312	0.899613	Firmicutes	Clostridia	Clostridiales	Lachnospiraceae	Ambiguous_taxa	Ambiguous_taxa
OTU_351	-1.63087	0.0454501	0.899613	Cyanobacteria	Melainabacteria	Gastranaerophilales	Ambiguous_taxa	Ambiguous_taxa	Ambiguous_taxa
OTU_595	2.07646	0.0478466	0.899613	Verrucomicrobia	WCHB1-41	Ambiguous_taxa rumen bacterium	Ambiguous_taxa rumen bacterium	Ambiguous_taxa rumen bacterium	Ambiguous_taxa rumen bacterium
OTU_176	-1.23104	0.0490446	0.899613	Synergistetes	Synergistia	Synergistales	Synergistaceae	Pyramidobacter	Ambiguous_taxa
23 days after discontinuation of the supplement
OTU_837	23.2703	1.18636e-14	7.13002e-12	Fibrobacteres	Fibrobacteria	Fibrobacterales	Fibrobacteraceae	Fibrobacter	Ambiguous_taxa
OTU_207	2.90685	0.000800695	0.221281	Spirochaetae	Spirochaetes	Spirochaetales	Spirochaetaceae	Treponema 2	Ambiguous_taxa
OTU_131	-4.08906	0.0011228	0.221281	Bacteroidetes	Bacteroidia	Bacteroidales	Prevotellaceae	Prevotella 1	Ambiguous_taxa
OTU_1205	4.75354	0.00147275	0.221281	Bacteroidetes	Ambiguous_taxa	Ambiguous_taxa	Ambiguous_taxa	Ambiguous_taxa	Ambiguous_taxa
OTU_54	4.7912	0.00264108	0.31677	Fibrobacteres	Fibrobacteria	Fibrobacterales	Fibrobacteraceae	Fibrobacter	Ambiguous_taxa
OTU_628	-5.80011	0.0033156	0.31677	Firmicutes	Clostridia	Clostridiales	Ruminococcaceae	Ruminococcaceae UCG-013	Ambiguous_taxa
OTU_39	-4.37282	0.00401435	0.31677	Bacteroidetes	Bacteroidia	Bacteroidales	Prevotellaceae	Alloprevotella	Ambiguous_taxa
OTU_470	4.53547	0.00451859	0.31677	Bacteroidetes	Ambiguous_taxa	Ambiguous_taxa	Ambiguous_taxa	Ambiguous_taxa	Ambiguous_taxa
OTU_284	2.31962	0.00540916	0.31677	Firmicutes	Clostridia	Clostridiales	Ruminococcaceae	Ruminococcaceae UCG-005	Ambiguous_taxa
OTU_270	-2.75215	0.00563085	0.31677	Firmicutes	Clostridia	Clostridiales	Ruminococcaceae	Ruminococcaceae UCG-010	Ambiguous_taxa
OTU_2983	-1.97937	0.00632437	0.31677	Firmicutes	Clostridia	Clostridiales	Christensenellaceae	Christensenellaceae R-7 group	Ambiguous_taxa
OTU_120	-3.6684	0.00685426	0.31677	Proteobacteria	Gammaproteobacteria	Aeromonadales	Succinivibrionaceae	Ambiguous_taxa	Ambiguous_taxa rumen bacterium
OTU_93	-3.73793	0.00747275	0.31677	Bacteroidetes	Bacteroidia	Bacteroidales	gir-aah93h0	Ambiguous_taxa	Ambiguous_taxa
OTU_497	-2.47372	0.00755588	0.31677	Bacteroidetes	Bacteroidia	Bacteroidales	Rikenellaceae	Ambiguous_taxa	Ambiguous_taxa
OTU_527	-2.12879	0.0080002	0.31677	Cyanobacteria	Melainabacteria	Gastranaerophilales	Ambiguous_taxa	Ambiguous_taxa	Ambiguous_taxa
OTU_1943	2.3194	0.00843313	0.31677	Spirochaetae	Spirochaetes	Spirochaetales	Spirochaetaceae	Treponema 2	Ambiguous_taxa
OTU_2709	4.56328	0.0110058	0.38751	Bacteroidetes	Bacteroidia	Bacteroidales	Bacteroidales S24-7 group	Ambiguous_taxa	Ambiguous_taxa
OTU_163	1.20571	0.011606	0.38751	Firmicutes	Negativicutes	Selenomonadales	Veillonellaceae	Quinella	Ambiguous_taxa
OTU_398	-1.99144	0.0148361	0.433653	Bacteroidetes	Bacteroidia	Bacteroidales	Prevotellaceae	Ambiguous_taxa	Ambiguous_taxa
OTU_65	-1.68177	0.0148409	0.433653	Bacteroidetes	Bacteroidia	Bacteroidales	Prevotellaceae	Ambiguous_taxa	Ambiguous_taxa
OTU_50	-1.46843	0.0158145	0.433653	Firmicutes	Erysipelotrichia	Erysipelotrichales	Erysipelotrichaceae	Ambiguous_taxa	Ambiguous_taxa
OTU_75	2.77318	0.0158741	0.433653	Bacteroidetes	Bacteroidia	Bacteroidales	Prevotellaceae	Prevotellaceae UCG-001	Ambiguous_taxa Prevotellaceae bacterium
OTU_1121	1.42061	0.0180054	0.46637	Bacteroidetes	Bacteroidia	Bacteroidales	Bacteroidales S24-7 group	Ambiguous_taxa	Ambiguous_taxa
OTU_146	2.08198	0.0190896	0.46637	Firmicutes	Clostridia	Clostridiales	Ruminococcaceae	Ruminococcaceae UCG-005	Ambiguous_taxa
OTU_383	-3.93609	0.0193997	0.46637	Bacteroidetes	Bacteroidia	Bacteroidales	Prevotellaceae	Prevotella 1	Ambiguous_taxa Prevotellaceae bacterium
OTU_1408	-2.44983	0.021635	0.481737	Bacteroidetes	Bacteroidia	Bacteroidales	Prevotellaceae	Ambiguous_taxa	Ambiguous_taxa
OTU_1427	-5.48447	0.0216421	0.481737	Verrucomicrobia	Verrucomicrobiae	Verrucomicrobiales	Verrucomicrobiaceae	Akkermansia	Ambiguous_taxa
OTU_173	-1.86071	0.0236141	0.506859	Firmicutes	Clostridia	Clostridiales	Ruminococcaceae	Ambiguous_taxa	Ambiguous_taxa
OTU_530	-1.33506	0.0250493	0.519124	Firmicutes	Clostridia	Clostridiales	Lachnospiraceae	Ambiguous_taxa	Ambiguous_taxa
OTU_1255	6.58595	0.0277921	0.556768	Bacteroidetes	Bacteroidia	Bacteroidales	Ambiguous_taxa	Ambiguous_taxa	Ambiguous_taxa
OTU_249	1.72451	0.0300991	0.583534	Firmicutes	Clostridia	Clostridiales	Ruminococcaceae	[Eubacterium] coprostanoligenes group	Ambiguous_taxa
OTU_4245	-2.15606	0.0325639	0.589176	Bacteroidetes	Bacteroidia	Bacteroidales	Bacteroidales S24-7 group	Ambiguous_taxa	Ambiguous_taxa
OTU_119	-1.51213	0.0332202	0.589176	Firmicutes	Clostridia	Clostridiales	Ruminococcaceae	Ruminococcaceae UCG-002	Ambiguous_taxa
OTU_16	-1.85067	0.03802	0.589176	Bacteroidetes	Bacteroidia	Bacteroidales	Bacteroidales S24-7 group	Ambiguous_taxa	Ambiguous_taxa
OTU_1152	-2.18316	0.0380876	0.589176	Bacteroidetes	Bacteroidia	Bacteroidales	Bacteroidales S24-7 group	Ambiguous_taxa	Ambiguous_taxa
OTU_1300	-1.68246	0.0391875	0.589176	Bacteroidetes	Bacteroidia	Bacteroidales	Prevotellaceae	Ambiguous_taxa	Ambiguous_taxa
OTU_336	-1.99548	0.0410448	0.589176	Bacteroidetes	Bacteroidia	Bacteroidales	Rikenellaceae	Rikenellaceae RC9 gut group	Ambiguous_taxa
OTU_224	1.44184	0.0410656	0.589176	Spirochaetae	Spirochaetes	Spirochaetales	Spirochaetaceae	Treponema 2	Ambiguous_taxa
OTU_346	-6.20413	0.0414919	0.589176	Spirochaetae	Spirochaetes	Spirochaetales	Spirochaetaceae	Treponema 2	Ambiguous_taxa rumen bacterium
OTU_471	-2.17212	0.0417081	0.589176	Verrucomicrobia	WCHB1-41	Ambiguous_taxa	Ambiguous_taxa	Ambiguous_taxa	Ambiguous_taxa
OTU_370	1.78317	0.0436795	0.589176	Firmicutes	Clostridia	Clostridiales	Lachnospiraceae	[Eubacterium] rectale group	Ambiguous_taxa
OTU_260	1.46423	0.0438822	0.589176	Bacteroidetes	Bacteroidia	Bacteroidales	Prevotellaceae	Prevotellaceae UCG-003	Ambiguous_taxa
OTU_3971	3.66859	0.0445622	0.589176	Spirochaetae	Spirochaetes	Spirochaetales	Spirochaetaceae	Treponema 2	Ambiguous_taxa
OTU_898	-1.22043	0.0450922	0.589176	Firmicutes	Clostridia	Clostridiales	Ruminococcaceae	Ruminococcaceae NK4A214 group	Ambiguous_taxa
OTU_474	-2.83187	0.0462303	0.589176	Bacteroidetes	Bacteroidia	Bacteroidales	Rikenellaceae	Rikenellaceae RC9 gut group	Ambiguous_taxa
OTU_2378	1.97288	0.046911	0.589176	Spirochaetae	Spirochaetes	Spirochaetales	Spirochaetaceae	Treponema 2	Ambiguous_taxa
OTU_778	4.14004	0.0469737	0.589176	Firmicutes	Clostridia	Clostridiales	Ruminococcaceae	Caproiciproducens	Ambiguous_taxa
OTU_232	4.55884	0.0470557	0.589176	Bacteroidetes	Bacteroidia	Bacteroidales	Prevotellaceae	Prevotellaceae UCG-004	Ambiguous_taxa
OTU_2153	1.40286	0.0486122	0.596244	Firmicutes	Clostridia	Clostridiales	Lachnospiraceae	Ambiguous_taxa	Ambiguous_taxa
